# Supplementary material for: Undergraduate Endodontic Training and Its Relation to Contemporary Practice: Multicenter Cross-Sectional Study in Saudi Arabia
Source: Int J Clin Pract. 2023 Jan 4;2023:7484570. doi: 10.1155/2023/7484570 (PMC9833919; doi:10.1155/2023/7484570)
Supplement: Supplementary Materials — S1 includes the whole dataset. [file 7484570.f1.txt]

									Response	Response	Preclinical training	Clinical training	Canals in natural teeth.	Canals in plastic teeth available commercially.	3D printed teeth with canals.	Canals in acrylic blocks with simple curves.	Canals in acrylic blocks with S-shaped curve.	Response	Response	Not used	Access cavity preparation/ refinement	Dynamic irrigation	Post removal	Broken instrument removal	Other (please specify)	Continuous rotation	Reciprocation rotation	Manual files	Other (please specify)	Response	Other (please specify)	Response	Other (please specify)	Response	Other (please specify)	Response	Other (please specify)	MTA	Biodentine	Root repair materials	Bioceramic sealers	Thermally treated rotary files	Reciprocating files	3D cleaning files such as XP shaper, self-adjusting file, and true-shape	Endo-ultrasonic tips	Endo-sonic tips	Dental laser	Gentle wave	Xp finisher
12462852665	390010446	2021-03-04 19:44:44	2021-03-04 19:55:55	51.39.226.229					Private sector	Specialized in endodontics	up to 1:8	1:5 or less	Canals in natural teeth.					Not required	Selective based on etiology, diagnosis, and prognosis.	Not used								Manual files		Step back technique using K files and gates glidden		Other (please specify)	NaOCL 3% and 0.9% Saline	Passive needle irrigation		Cold lateral compaction		MTA	Biodentine
12462783142	390010446	2021-03-04 19:24:41	2021-03-04 19:36:32	93.169.64.171					Government sector	Specialized in endodontics	up to 1:10	up to 1:10	Canals in natural teeth.	Canals in plastic teeth available commercially.	3D printed teeth with canals.			Dental loupes	Selective based on etiology, diagnosis, and prognosis.	Not used						Continuous rotation		Manual files		Step back technique using K files and gates glidden		NaOCL and final wash of EDTA and Chlorhexidine		Manual agitation		Cold lateral compaction		MTA				Thermally treated rotary files
12459755643	390010446	2021-03-03 21:12:30	2021-03-03 23:25:35	139.64.38.174					Government sector	Specialized in endodontics	more than 1:10	more than 1:10	Canals in natural teeth.	Canals in plastic teeth available commercially.				Not required	Selective based on etiology, diagnosis, and prognosis.	Not used						Continuous rotation		Manual files		Hybrid technique that incorporate K files and rotary orifice opener.		NaOCL and final wash of EDTA		Manual agitation		Cold lateral compaction		MTA				Thermally treated rotary files
12440851107	390010446	2021-02-25 06:44:48	2021-02-25 18:55:26	151.255.132.156					Government sector	Specialized in endodontics	1:5 or less	1:5 or less	Canals in natural teeth.			Canals in acrylic blocks with simple curves.		Not required	Selective based on etiology, diagnosis, and prognosis.	Not used								Manual files		Step back technique using K files and gates glidden		NaOCL and final wash of EDTA and Chlorhexidine		Passive needle irrigation		Cold lateral compaction		MTA	Biodentine	Root repair materials
12439440624	390010446	2021-02-24 21:25:08	2021-02-24 21:38:22	37.124.149.193					Government sector	Specialized in endodontics	up to 1:10	up to 1:8	Canals in natural teeth.					Not required	Mandatory in all multi-visit treatments	Not used								Manual files		Step back technique using K files and gates glidden		Other (please specify)	NaOCl and normal saline	Passive needle irrigation		Cold lateral compaction		MTA
12410620608	390010446	2021-02-15 19:13:21	2021-02-15 19:17:04	2.88.251.94					Government sector	Specialized in endodontics	1:5 or less	1:5 or less	Canals in natural teeth.					Not required	Selective based on etiology, diagnosis, and prognosis.	Not used								Manual files		Step back technique using K files and gates glidden		NaOCL and final wash of EDTA		Passive needle irrigation		Cold lateral compaction		MTA				Thermally treated rotary files
12408687236	390010446	2021-02-14 23:59:44	2021-02-15 00:09:24	5.82.102.112					Government sector	Specialized in endodontics	up to 1:8	1:5 or less		Canals in plastic teeth available commercially.				Not required	Mandatory in all multi-visit treatments	Not used						Continuous rotation		Manual files		Step back technique using K files and gates glidden		Sodium hypochlorite (NaOCL) alone.		Passive needle irrigation		Cold lateral compaction		MTA
12408260954	390010446	2021-02-14 16:47:24	2021-02-14 16:58:39	95.185.214.149					Government sector	Specialized in endodontics	up to 1:8	1:5 or less	Canals in natural teeth.		3D printed teeth with canals.			Not required	Mandatory in all multi-visit treatments	Not used								Manual files		Step back technique using K files and gates glidden		Sodium hypochlorite (NaOCL) alone.		Manual agitation		Cold lateral compaction
12406696603	390010446	2021-02-13 12:31:54	2021-02-13 12:39:13	2.88.251.94					Government sector	Specialized in endodontics	up to 1:8	1:5 or less	Canals in natural teeth.					Not required	Selective based on etiology, diagnosis, and prognosis.		Access cavity preparation/ refinement							Manual files		Step back technique using K files and gates glidden		NaOCL and final wash of EDTA		Manual agitation		Cold lateral compaction		MTA	Biodentine
12401273721	390010446	2021-02-11 15:22:09	2021-02-11 15:29:14	2.88.251.94					Government sector	Specialized in endodontics	up to 1:8	1:5 or less	Canals in natural teeth.	Canals in plastic teeth available commercially.				Not required	Selective based on etiology, diagnosis, and prognosis.	Not used								Manual files		Step back technique using K files and gates glidden		NaOCL and final wash of EDTA		Manual agitation		Cold lateral compaction		MTA							Endo-ultrasonic tips	Endo-sonic tips
12400885826	390010446	2021-02-11 12:03:08	2021-02-11 12:16:05	95.179.201.129					Government sector	Specialized in endodontics	up to 1:8	1:5 or less	Canals in natural teeth.	Canals in plastic teeth available commercially.				Not required	Mandatory in all multi-visit treatments	Not used	Access cavity preparation/ refinement		Post removal			Continuous rotation		Manual files		Crown down technique using K files and gates Glidden.		Other (please specify)	NaOCl and final rinse with saline	Passive needle irrigation		Cold lateral compaction		MTA				Thermally treated rotary files			Endo-ultrasonic tips	Endo-sonic tips	Dental laser
12400695546	390010446	2021-02-11 09:44:29	2021-02-11 09:55:27	86.60.118.2					Government sector	Specialized in endodontics	1:5 or less		Canals in natural teeth.	Canals in plastic teeth available commercially.				Not required	Selective based on etiology, diagnosis, and prognosis.		Access cavity preparation/ refinement					Continuous rotation		Manual files		Hybrid technique that incorporate K files and rotary orifice opener.		Sodium hypochlorite (NaOCL) alone.		Passive needle irrigation		Cold lateral compaction		MTA				Thermally treated rotary files			Endo-ultrasonic tips
12097959699	390010446	2020-10-22 01:57:49	2020-10-22 02:08:29	176.44.49.125					Government sector	Specialized in endodontics	1:5 or less	1:5 or less	Canals in natural teeth.	Canals in plastic teeth available commercially.	3D printed teeth with canals.	Canals in acrylic blocks with simple curves.		Not required	Mandatory in all multi-visit treatments		Access cavity preparation/ refinement					Continuous rotation		Manual files		Hybrid technique that incorporate K files and rotary orifice opener.		NaOCL and final wash of EDTA		Passive needle irrigation		Cold lateral compaction		MTA		Root repair materials	Bioceramic sealers	Thermally treated rotary files
12092863731	390010446	2020-10-20 18:35:17	2020-10-20 18:50:10	176.224.148.53					Private sector	Specialized in endodontics	up to 1:8	1:5 or less	Canals in natural teeth.	Canals in plastic teeth available commercially.				Dental loupes	Selective based on etiology, diagnosis, and prognosis.				Post removal	Broken instrument removal				Manual files		Step back technique using K files and gates glidden		NaOCL and final wash of EDTA		Other (please specify)	Using endo needles side vented	Other (please specify)	In comprehensive courses they are allowed to perform warm condensation but under supervision	MTA									Dental laser
12092472778	390010446	2020-10-20 16:55:38	2020-10-20 17:14:26	37.127.49.208					Government sector	Specialized in endodontics	up to 1:8	up to 1:8	Canals in natural teeth.					Not required	Selective based on etiology, diagnosis, and prognosis.	Not used								Manual files		Other (please specify)	Training is given in both step back and crown down;but mostly step back is recommended for clinical cases	Other (please specify)	Sodium hypochlorite and normal saline	Passive needle irrigation		Cold lateral compaction
12069117022	390010446	2020-10-12 19:24:54	2020-10-12 20:06:02	94.99.114.48					Private sector	Specialized in endodontics	up to 1:10		Canals in natural teeth.					Dental loupes	Selective based on etiology, diagnosis, and prognosis.	Not used						Continuous rotation		Manual files		Step back technique using K files and gates glidden		NaOCL and final wash of EDTA and Chlorhexidine		Passive needle irrigation		Cold lateral compaction		MTA				Thermally treated rotary files
12053314136	390010446	2020-10-07 02:55:15	2020-10-07 03:11:03	51.223.208.231					Government sector	Specialized in endodontics	1:5 or less	1:5 or less	Canals in natural teeth.	Canals in plastic teeth available commercially.				Not required	Mandatory in all multi-visit treatments	Not used						Continuous rotation		Manual files		Other (please specify)	Mainly stepback. In a couple of cases rotaries are permissible	NaOCL and final wash of EDTA		Passive needle irrigation		Cold lateral compaction		MTA
12052843969	390010446	2020-10-07 00:01:31	2020-10-07 00:12:56	188.52.120.215					Government sector	Specialized in endodontics	up to 1:8	up to 1:8	Canals in natural teeth.					Not required	Selective based on etiology, diagnosis, and prognosis.		Access cavity preparation/ refinement		Post removal	Broken instrument removal		Continuous rotation		Manual files		Hybrid technique that incorporate K files and rotary orifice opener.		Sodium hypochlorite (NaOCL) alone.		Passive needle irrigation		Cold lateral compaction		MTA						3D cleaning files such as XP shaper, self-adjusting file, and true-shape
12052765166	390010446	2020-10-06 23:33:49	2020-10-07 00:00:26	31.166.117.249					Government sector	Specialized in endodontics	1:5 or less	1:5 or less	Canals in natural teeth.	Canals in plastic teeth available commercially.				Dental loupes	Selective based on etiology, diagnosis, and prognosis.					Broken instrument removal		Continuous rotation		Manual files		Rotary files following manufacturer recommendations.		Sodium hypochlorite (NaOCL) alone.		Passive needle irrigation		Other (please specify)	Single cone in combination with cold lateral compaction	MTA		Root repair materials		Thermally treated rotary files			Endo-ultrasonic tips
12051583875	390010446	2020-10-06 17:47:21	2020-10-06 17:55:15	78.95.105.59					Government sector	Specialized in endodontics	1:5 or less	up to 1:8	Canals in natural teeth.	Canals in plastic teeth available commercially.				Not required	Mandatory in all multi-visit treatments	Not used						Continuous rotation		Manual files		Step back technique using K files and gates glidden		NaOCL and final wash of EDTA		Manual agitation		Cold lateral compaction		MTA
11928207099	390010446	2020-08-24 17:57:17	2020-08-24 18:09:14	51.36.0.7					Private sector	Specialized in endodontics	more than 1:10	up to 1:10	Canals in natural teeth.					Not required	Mandatory in all multi-visit treatments	Not used							Reciprocation rotation	Manual files		Step back technique using K files and gates glidden		Sodium hypochlorite (NaOCL) alone.		Passive needle irrigation		Cold lateral compaction		MTA
11928158779	390010446	2020-08-24 17:43:21	2020-08-24 17:52:08	2.88.14.151					Private sector	Specialized in endodontics	up to 1:8	up to 1:8	Canals in natural teeth.					Not required	Selective based on etiology, diagnosis, and prognosis.	Not used						Continuous rotation		Manual files		Step back technique using K files and gates glidden		Sodium hypochlorite (NaOCL) alone.		Manual agitation		Cold lateral compaction		MTA				Thermally treated rotary files
11927674788	390010446	2020-08-24 15:02:00	2020-08-24 15:14:25	185.128.27.139					Private sector	General dentist with special interest in endodontics	up to 1:8	up to 1:8	Canals in natural teeth.					Not required	Mandatory in all multi-visit treatments	Not used								Manual files		Step back technique using K files and gates glidden		Sodium hypochlorite (NaOCL) alone.		Manual agitation		Cold lateral compaction		MTA
11918158977	390010446	2020-08-20 10:06:58	2020-08-20 10:30:08	31.167.51.209					Private sector	Specialized in endodontics	up to 1:10	up to 1:10	Canals in natural teeth.		3D printed teeth with canals.			Not required	Selective based on etiology, diagnosis, and prognosis.	Not used							Reciprocation rotation	Manual files		Step back technique using K files and gates glidden		NaOCL and final wash of EDTA		Passive needle irrigation		Cold lateral compaction		MTA					Reciprocating files
11907010039	390010446	2020-08-16 17:54:35	2020-08-16 18:04:03	95.184.196.35					Government sector	Specialized in restorative Dentistry	up to 1:8	up to 1:8	Canals in natural teeth.	Canals in plastic teeth available commercially.				Not required	Mandatory in all multi-visit treatments	Not used						Continuous rotation		Manual files		Step back technique using K files and gates glidden		Sodium hypochlorite (NaOCL) alone.		Passive needle irrigation		Cold lateral compaction		MTA
[truncated: 13 more columns]
